# Supplementary material for: Quantifying uncertainty in brain-predicted age using scalar-on-image quantile regression
Source: Neuroimage. 2020 Oct 1;219:116938. doi: 10.1016/j.neuroimage.2020.116938 (PMC7443707; doi:10.1016/j.neuroimage.2020.116938)
Supplement: Multimedia component 1 [file mmc1.zip]

Archive with 1 entries (1 files):
- ynimg_116938_supplementary_mmc1.tex
