# Supplementary material for: Quantifying uncertainty in brain-predicted age using scalar-on-image quantile regression
Source: Neuroimage. 2020 Oct 1;219:116938. doi: 10.1016/j.neuroimage.2020.116938 (PMC7443707; doi:10.1016/j.neuroimage.2020.116938)
Supplement: Multimedia component 1 [file mmc1.zip › ynimg_116938_supplementary_mmc1.tex]

\documentclass{article} 


%% Language and font encodings
\usepackage[english]{babel}
\usepackage[utf8x]{inputenc}

%% Sets page size and margins
%\usepackage{geometry}
\usepackage[a4paper,top=2cm,bottom=2cm,left=1.45cm,right=1.45cm,marginparwidth=1.5cm]{geometry} 
%\usepackage[compact]{titlesec}
%\usepackage{setspace}
\usepackage{float}
\usepackage{relsize}
\usepackage{lipsum}

%% Useful packages
\usepackage{amsmath}
\usepackage{amssymb}
\usepackage{bm}
\usepackage{bbm}
%\usepackage{parskip}
\usepackage[ruled]{algorithm2e}
\usepackage{graphicx}
\usepackage{rotating}
\usepackage[round]{natbib}
%\usepackage{har2nat} %%% Harvard reference style
\bibliographystyle{agsm}
\usepackage{verbatim}
\usepackage[colorinlistoftodos]{todonotes}   %disable
\usepackage[colorlinks=false, allcolors=blue]{hyperref}
\usepackage{cleveref}   %always the last one

\graphicspath{{Figures_FINAL/}}

\begin{document}

\renewcommand\thefigure{S.\arabic{figure}}   
\renewcommand\thetable{S.\arabic{table}}  

\title{Supplementary Material\\\vspace{0.25in}
\large Quantifying uncertainty in brain-predicted age using scalar-on-image quantile regression}
\date{}
\maketitle


\begin{figure}[h!]
    \centering
    \includegraphics[scale = 0.6]{pred_results-1.pdf}
    \caption{\textbf{Plot of the observed vs.\ predicted response.} The black line is the line of identity $y=x$. The coloured lines are local regression lines obtained with loess (locally estimated scatterplot smoothing) with span = $0.75$ and $95\%$ confidence bands.}
    %\label{fig:FitResid}
\end{figure}

\newpage

\thispagestyle{empty}


\begin{sidewaystable*}
\small
\centering
\begin{tabular}{ccccccccccccc}
  \hline
  \multicolumn{1}{p{1.2cm}}{\centering nominal\\coverage}
 & pve & KS & MAE\_CN & MAE\_MCI & MAE\_AD & Cover\_CN & Cover\_MCI & Cover\_AD & \multicolumn{1}{p{2.2cm}}{\centering non monotone\\intervals} & $\#$ basis & \multicolumn{1}{p{1.2cm}}{\centering density\\percentage}& $\#$fPC \\ 
  \hline
0.8 & 0.65 & 6 & 3.601 & 5.086 & 5.228 & 0.799 & 0.636 & 0.622 &    0 & 14591 & 0.156 &   18 \\ 
  0.9 & 0.65 & 6 & 3.601 & 5.086 & 5.228 & 0.895 & 0.687 & 0.694 &    3 & 14591 & 0.156 &   18 \\ 
  0.8 & 0.80 & 6 & 3.528 & 5.065 & 5.148 & 0.777 & 0.618 & 0.583 &    0 & 14591 & 0.156 &   28 \\ 
  0.9 & 0.80 & 6 & 3.528 & 5.065 & 5.148 & 0.882 & 0.685 & 0.672 &    1 & 14591 & 0.156 &   28 \\ 
  0.8 & 0.95 & 6 & 3.547 & 5.003 & 5.315 & 0.755 & 0.574 & 0.561 &    2 & 14591 & 0.156 &   55 \\ 
  0.9 & 0.95 & 6 & 3.547 & 5.003 & 5.315 & 0.856 & 0.687 & 0.633 &    1 & 14591 & 0.156 &   55 \\ 
  0.8 & 0.65 & 9 & 3.556 & 5.016 & 5.167 & 0.755 & 0.561 & 0.539 &    1 & 5294 & 0.455 &   27 \\ 
  0.9 & 0.65 & 9 & 3.556 & 5.016 & 5.167 & 0.843 & 0.705 & 0.722 &    0 & 5294 & 0.455 &   27 \\ 
  0.8 & 0.80 & 9 & 3.498 & 5.001 & 5.156 & 0.751 & 0.589 & 0.561 &    0 & 5294 & 0.455 &   59 \\ 
  0.9 & 0.80 & 9 & 3.498 & 5.001 & 5.156 & 0.838 & 0.682 & 0.661 &    1 & 5294 & 0.455 &   59 \\ 
  0.8 & 0.95 & 9 & 3.563 & 5.001 & 5.156 & 0.742 & 0.592 & 0.561 &    2 & 5294 & 0.455 &  143 \\ 
  0.9 & 0.95 & 9 & 3.563 & 5.001 & 5.156 & 0.843 & 0.682 & 0.661 &    1 & 5294 & 0.455 &  143 \\ 
  0.8 & 0.65 & 12 & 3.557 & 5.016 & 5.166 & 0.742 & 0.579 & 0.578 &    1 & 2694 & 0.921 &   26 \\ 
  0.9 & 0.65 & 12 & 3.557 & 5.016 & 5.166 & 0.843 & 0.705 & 0.722 &    0 & 2694 & 0.921 &   26 \\ 
  0.8 & 0.80 & 12 & 3.488 & 4.994 & 5.156 & 0.747 & 0.592 & 0.561 &    0 & 2694 & 0.921 &   57 \\ 
  0.9 & 0.80 & 12 & 3.488 & 4.994 & 5.156 & 0.856 & 0.680 & 0.644 &    1 & 2694 & 0.921 &   57 \\ 
  0.8 & 0.95 & 12 & 3.495 & 5.001 & 5.158 & 0.747 & 0.589 & 0.567 &    0 & 2694 & 0.921 &  138 \\ 
  0.9 & 0.95 & 12 & 3.495 & 5.001 & 5.158 & 0.847 & 0.674 & 0.661 &    1 & 2694 & 0.921 &  138 \\ 
  0.8 & 0.65 & 15 & 3.568 & 5.022 & 5.170 & 0.734 & 0.581 & 0.567 &    1 & 1617 & 1.561 &   24 \\ 
  0.9 & 0.65 & 15 & 3.568 & 5.022 & 5.170 & 0.825 & 0.630 & 0.622 &   11 & 1617 & 1.561 &   24 \\ 
  0.8 & 0.80 & 15 & 3.492 & 5.007 & 5.160 & 0.738 & 0.589 & 0.567 &    0 & 1617 & 1.561 &   54 \\ 
  0.9 & 0.80 & 15 & 3.492 & 5.007 & 5.160 & 0.838 & 0.687 & 0.656 &    1 & 1617 & 1.561 &   54 \\ 
  0.8 & 0.95 & 15 & 3.513 & 5.017 & 5.173 & 0.725 & 0.587 & 0.567 &    0 & 1617 & 1.561 &  132 \\ 
  0.9 & 0.95 & 15 & 3.513 & 5.017 & 5.173 & 0.847 & 0.687 & 0.656 &    1 & 1617 & 1.561 &  132 \\ 
   \hline
\end{tabular}
\caption{Results from the sensitivity analysis. PVE: proportion of variance explained (criterion to decide the number of fPC to be included in the quantile regression models). KS: knot spacing. Nominal coverage: desired width of the prediction intervals (if 0.8, $\tau=\{0.1, 0.5, 0.9\}$, if 0.9, $\tau=\{0.05, 0.5, 0.95\}$). Non monotone intervals: number of intervals for which 0.95 prediction < 0.05 prediction. Density percentage: number of nonzero values in the basis design matrix (with dimensions $\# voxels \times \#basis$)}
\end{sidewaystable*}
\end{document}

\newpage
